# Supplementary material for: Drivers and implications of alternative routes to fuels decarbonization in net-zero energy systems
Source: Nat Commun. 2024 May 10;15:3938. doi: 10.1038/s41467-024-47059-0 (PMC11087489; doi:10.1038/s41467-024-47059-0)
Supplement: Supplementary file 3 — Source Data [file 41467_2024_47059_MOESM3_ESM.xlsx]

## Sheet: README
Source Data file for: "Drivers and implications of alternative routes to fuels decarbonization in net-zero energy systems"
Corresponding Author: bryan.k.mignone@exxonmobil.com
Each tab contains the data to generate a figure in the main text or Supplementary Information
See Methods for description of the cases generated with the simple model, including relevant input assumptions
See Supplementary Table 1 for more information about sources underlying Figure 1

## Sheet: Figure 1
		Shares are expressed as mitigation from option X (Gt) divided by total mitigation (Gt)
		See Supplementary Table 1 for additional information, including underlying references
		IPCC C1 in 2050						IEA NZ 2050		OEO in 2050				EPRI LCRI in 2050				Williams et al in 2050
		CDR<P10	CDR < P50	P50	CDR>P50	CDR>P90				Low Bio	Central	High Bio		Limited	All	Higher FC		Case 3	Central	Case 4
CDR - BECCS		0.161082	0.554583	0.637532	0.751587	0.832462		0.328615		0.0856162	0.282051	0.333208		0	0.625354	0.585406		0	0.289392	0.515019
CDR - DAC		0	0	0.0611332	0	0		0.151668		0.692713	0.57265	0.360976		0	0	0.0665234		0	0	0.0887963
Biofuels		0.66817	0.445417	0.301334	0.248413	0.167538		0.37639		0.126187	0.117182	0.111007		0.524541	0.374646	0.348071		0.41	0.317236	0.284758
Non-bio Synthetic fuels		0.170747	0	0	0	0		0.143327		0.0954832	0.0281167	0.194809		0.475459	1.77526e-09	6.97764e-09		0.59	0.393372	0.111427

## Sheet: Figure 3
												Positive values indicate production, whereas negative values indicate disposition
	UC		Sector (EJ per year)						CO2 (Mton per year)
			Electricity	Hydrogen	Liquids	Gas	Biomass		Capture	Emissions
		Oil	0	0	91	0	0	oil	0	6801
		Gas	0	0	0	38	0	ng	0	2022
		Gas CCS	4	0	0	0	0	bio	0	0
		Bio	0	0	0	0	112	e-gasccs	411	0
		Bio CCS	15	13	0	0	0	e-bioccs	6283	0
		CFE	188	0	0	0	0	h-gasccs	0	0
		H2	0	0	0	0	0	h-bioccs	2129	0
		FE	-207	-13	-91	-30	-23	l-bioccs	0	0
		Elec	0	0	0	-8	-66	l-h2ccs	0	0
		H2	0	0	0	0	-22	dac-elec	0	0
		Liq	0	0	0	0	0	l-h2	0	0
		Gas	0	0	0	0	0	l-h2ccs	0	0
		DAC	0	0	0	0	0	seq	-8823	-8823
	BC		Sector (EJ per year)						CO2 (Mton per year)
			Electricity	Hydrogen	Liquids	Gas	Biomass		Capture	Emissions
		Oil	0	0	91	0	0	oil	0	6801
		Gas	0	0	0	65	0	ng	0	3429
		Gas CCS	17	0	0	0	0	bio	0	0
		Bio	0	0	0	0	64	e-gasccs	1747	0
		Bio CCS	4	13	0	0	0	e-bioccs	1766	0
		CFE	217	0	0	0	0	h-gasccs	0	0
		H2	0	0	0	0	0	h-bioccs	2129	0
		FE	-207	-13	-91	-30	-23	l-bioccs	0	0
		Elec	0	0	0	-35	-16	l-h2ccs	0	0
		H2	0	0	0	0	-22	dac-elec	4588	0
		Liq	0	0	0	0	0	l-h2	0	0
		Gas	0	0	0	0	0	l-h2ccs	0	0
		DAC	-31	0	0	0	0	seq	-10230	-10230
	SC		Sector (EJ per year)						CO2 (Mton per year)
			Electricity	Hydrogen	Liquids	Gas	Biomass		Capture	Emissions
		Oil	0	0	0	0	0	oil	0	0
		Gas	24	0	0	72	0	ng	0	3800
		Gas CCS	0	0	0	0	0	bio	0	0
		Bio	0	0	0	0	153	e-gasccs	0	0
		Bio CCS	0	0	60	0	0	e-bioccs	0	0
		CFE	262	60	0	0	0	h-gasccs	0	0
		H2	2	0	31	0	0	h-bioccs	0	0
		FE	-207	-13	-91	-30	-23	l-bioccs	8287	0
		Elec	0	-4	0	-42	0	l-h2ccs	0	0
		H2	-81	0	0	0	0	dac-elec	0	0
		Liq	0	-43	0	0	-130	l-h2	-4487	0
		Gas	0	0	0	0	0	l-h2ccs	0	0
		DAC	0	0	0	0	0	seq	-3800	-3800
	SBC		Sector (EJ per year)						CO2 (Mton per year)
			Electricity	Hydrogen	Liquids	Gas	Biomass		Capture	Emissions
		Oil	0	0	30	0	0	oil	0	2210
		Gas	0	0	0	30	0	ng	0	1590
		Gas CCS	0	0	0	0	0	bio	0	0
		Bio	0	0	0	0	64	e-gasccs	0	0
		Bio CCS	0	0	19	0	0	e-bioccs	0	0
		CFE	392	144	0	0	0	h-gasccs	0	0
		H2	39	0	43	0	0	h-bioccs	0	0
		FE	-207	-13	-91	-30	-23	l-bioccs	2623	0
		Elec	0	0	0	0	0	l-h2ccs	2906	0
		H2	-194	-68	0	0	0	dac-elec	4352	0
		Liq	0	-63	0	0	-41	l-h2	0	0
		Gas	0	0	0	0	0	l-h2ccs	-6081	0
		DAC	-30	0	0	0	0	seq	-3800	-3800

## Sheet: Figure 5
Core			UC	BC	SC	SBC
		BECCS	1	0.459153	0.370334	0.175076
		DAC	0	0.540847	0	0.290525
		Biofuels	0	0	0.412324	0.16407
		Non-bio Synthetic Fuels	0	0	0.217342	0.370329
Lower Dem			UC	BC	SC	SBC
		BECCS	1	0.65496	0.478826	0.359343
		DAC	0	0.34504	0	0.254139
		Biofuels	0	0	0.384672	0.232
		Non-bio Synthetic Fuels	0	0	0.136502	0.154518
Higher CI			UC	BC	SC	SBC
		BECCS	0.940884	0.34466	0.344003	0.116574
		DAC	0	0.65534	0	0.270618
		Biofuels	0.0591164	0	0.341469	0.13644
		Non-bio Synthetic Fuels	0	0	0.314528	0.476368
no CFE lim			UC	BC	SC	SBC
		BECCS	0.748919	0.396971	0.465601	0.175076
		DAC	0	0.53041	0	0.290525
		Biofuels	0.251081	0.0726188	0.388043	0.16407
		Non-bio Synthetic Fuels	0	0	0.146357	0.370329
Alt Fuel Price			UC	BC	SC	SBC
		BECCS	1	0.459153	0.461109	0.173285
		DAC	0	0.540847	0	0.288626
		Biofuels	0	0	0.538891	0.158484
		Non-bio Synthetic Fuels	0	0	0	0.379605
Higher BECCS Costs			UC	BC	SC	SBC
		BECCS	0.66202	0.309161	0.370334	0.175076
		DAC	0	0.533004	0	0.290525
		Biofuels	0.33798	0.157835	0.412324	0.16407
		Non-bio Synthetic Fuels	0	0	0.217342	0.370329

## Sheet: Supplementary Figure 1
Core Cases										All values are annual (e.g., EJ/y, CO2/y, etc.)
										Positive values indicate production, whereas negative values indicate disposition
Electricity			UC	BC	SC	SBC
(EJ)		e-gas	0	0	23.7679	0
		e-gasccs	4.0791	17.35	0	0
		e-bio	0	0	0	0
		e-bioccs	14.5509	4.089	0	0
		e-cfe	188.37	216.772	261.867	391.906
		e-h2	0	0	2.131	38.7599
		fe-elec	-207	-207	-207	-207
		h-elec	0	0	-80.7658	-194.057
		dac-elec	0	-31.2109	0	-29.6088
Hydrogen		h-gas	0	0	0	0
(EJ)		h-gasccs	0	0	0	0
		h-bio	0	0	0	0
		h-bioccs	13	13	0	0
		h-elec	0	0	59.7667	143.602
		fe-h2	-13	-13	-13	-13
		e-h2	0	0	-3.7386	-67.9999
		l-h2	0	0	-43.0281	0
		l-h2ccs	0	0	0	-62.6023
		g-h2	0	0	0	0
		g-h2ccs	0	0	0	0
Liquids		l-oil	91	91	0	29.5704
(EJ)		l-bio	0	0	0	0
		l-bioccs	0	0	59.5895	18.86
		l-h2	0	0	31.4105	0
		l-h2ccs	0	0	0	42.5696
		fe-liq	-91	-91	-91	-91
		fe-prod	0	0	0	0
Natural Gas		g-ng	38.1581	64.7	71.6981	30
(EJ)		g-bio	0	0	0	0
		g-bioccs	0	0	0	0
		g-h2	0	0	0	0
		g-h2ccs	0	0	0	0
		fe-gas	-30	-30	-30	-30
		e-gas	0	0	-41.6981	0
		e-gasccs	-8.1581	-34.7	0	0
		h-gas	0	0	0	0
		h-gasccs	0	0	0	0
		dac-gas	0	0	0	0
Biomass		p-bio	111.554	64	152.542	64
(EJ)		fe-bio	-23	-23	-23	-23
		e-bio	0	0	0	0
		e-bioccs	-66.1406	-18.5862	0	0
		h-bio	0	0	0	0
		h-bioccs	-22.4138	-22.4138	0	0
		l-bio	0	0	0	0
		l-bioccs	0	0	-129.542	-41
		g-bio	0	0	0	0
		g-bioccs	0	0	0	0
Captrued CO2		e-gasccs	410.761	1747.15	0	0
(Mt CO2)		e-bioccs	6283.36	1765.69	0	0
		h-gasccs	0	0	0	0
		h-bioccs	2129.31	2129.31	0	0
		l-bioccs	0	0	8287.21	2622.89
		l-h2ccs	0	0	0	2905.98
		g-bioccs	0	0	0	0
		g-h2ccs	0	0	0	0
		dac-elec	0	4588.01	0	4352.49
		dac-gas	0	0	0	0
		l-h2	0	0	-4487.21	0
		l-h2ccs	0	0	0	-6081.37
		g-h2	0	0	0	0
		g-h2ccs	0	0	0	0
		seq	-8823.43	-10230.2	-3800	-3800
CO2 Emissions		p-oil	6801.05	6801.05	0	2210
(Mt CO2)		p-ng	2022.38	3429.1	3800	1590
		p-bio	0	0	0	0
		seq	-8823.43	-10230.2	-3800	-3800
		prod	0	0	0	0

## Sheet: Supplementary Figure 2
Lower Final Demand Cases										All values are annual (e.g., EJ/y, CO2/y, etc.)
										Positive values indicate production, whereas negative values indicate disposition
Electricity			UC	BC	SC	SBC
(EJ)		e-gas	0	0	19.7198	0
		e-gasccs	5.3111	11.6806	0	0
		e-bio	0	0	0	0
		e-bioccs	10.5289	5.5076	0	0
		e-cfe	160.16	173.792	199.389	267.457
		e-h2	0	0	0	26.4517
		fe-elec	-176	-176	-176	-176
		h-elec	0	0	-43.1092	-104.366
		dac-elec	0	-14.98	0	-13.5424
Hydrogen		h-gas	0	0	0	0
(EJ)		h-gasccs	0	0	0	0
		h-bio	0	0	0	0
		h-bioccs	11	11	0	0
		h-elec	0	0	31.9008	77.2307
		fe-h2	-11	-11	-11	-11
		e-h2	0	0	0	-46.4066
		l-h2	0	0	-20.9008	0
		l-h2ccs	0	0	0	-19.8242
		g-h2	0	0	0	0
		g-h2ccs	0	0	0	0
Liquids		l-oil	64	64	5.7455	30.2796
(EJ)		l-bio	0	0	0	0
		l-bioccs	0	0	42.9969	20.24
		l-h2	0	0	15.2576	0
		l-h2ccs	0	0	0	13.4804
		fe-liq	-64	-64	-64	-64
		fe-prod	0	0	0	0
Natural Gas		g-ng	39.6221	52.3612	63.5962	29
(EJ)		g-bio	0	0	0	0
		g-bioccs	0	0	0	0
		g-h2	0	0	0	0
		g-h2ccs	0	0	0	0
		fe-gas	-29	-29	-29	-29
		e-gas	0	0	-34.5962	0
		e-gasccs	-10.6221	-23.3612	0	0
		h-gas	0	0	0	0
		h-gasccs	0	0	0	0
		dac-gas	0	0	0	0
Biomass		p-bio	86.8243	64	113.472	64
(EJ)		fe-bio	-20	-20	-20	-20
		e-bio	0	0	0	0
		e-bioccs	-47.8588	-25.0345	0	0
		h-bio	0	0	0	0
		h-bioccs	-18.9655	-18.9655	0	0
		l-bio	0	0	0	0
		l-bioccs	0	0	-93.4715	-44
		g-bio	0	0	0	0
		g-bioccs	0	0	0	0
Captrued CO2		e-gasccs	534.825	1176.24	0	0
(Mt CO2)		e-bioccs	4546.58	2378.28	0	0
		h-gasccs	0	0	0	0
		h-bioccs	1801.72	1801.72	0	0
		l-bioccs	0	0	5979.65	2814.81
		l-h2ccs	0	0	0	920.231
		g-bioccs	0	0	0	0
		g-h2ccs	0	0	0	0
		dac-elec	0	2202.07	0	1990.73
		dac-gas	0	0	0	0
		l-h2	0	0	-2179.65	0
		l-h2ccs	0	0	0	-1925.77
		g-h2	0	0	0	0
		g-h2ccs	0	0	0	0
		seq	-6883.13	-7558.3	-3800	-3800
CO2 Emissions		p-oil	4783.16	4783.16	429.402	2263
(Mt CO2)		p-ng	2099.97	2775.15	3370.6	1537
		p-bio	0	0	0	0
		seq	-6883.13	-7558.3	-3800	-3800
		prod	0	0	0	0

## Sheet: Supplementary Figure 3
Higher Emissions Factors Cases										All values are annual (e.g., EJ/y, CO2/y, etc.)
										Positive values indicate production, whereas negative values indicate disposition
Electricity			UC	BC	SC	SBC
(EJ)		e-gas	0	0	0	0
		e-gasccs	0	19.0753	0	0
		e-bio	0	0	0	0
		e-bioccs	18.63	4.089	0	0
		e-cfe	188.37	234.217	372.288	459.086
		e-h2	0	0	36.8197	45.4041
		fe-elec	-207	-207	-207	-207
		h-elec	0	0	-202.107	-256.069
		dac-elec	0	-50.3809	0	-41.421
Hydrogen		h-gas	0	0	0	0
(EJ)		h-gasccs	0	0	0	0
		h-bio	0	0	0	0
		h-bioccs	13	13	0	0
		h-elec	0	0	149.56	189.491
		fe-h2	-13	-13	-13	-13
		e-h2	0	0	-64.5959	-79.6564
		l-h2	0	0	0	0
		l-h2ccs	0	0	-71.9636	-96.835
		g-h2	0	0	0	0
		g-h2ccs	0	0	0	0
Liquids		l-oil	80.733	91	0	6.2922
(EJ)		l-bio	0	0	0	0
		l-bioccs	10.267	0	42.0648	18.86
		l-h2	0	0	0	0
		l-h2ccs	0	0	48.9352	65.8478
		fe-liq	-91	-91	-91	-91
		fe-prod	0	0	0	0
Natural Gas		g-ng	30	68.1506	15.1811	30
(EJ)		g-bio	0	0	0	0
		g-bioccs	0	0	14.8189	0
		g-h2	0	0	0	0
		g-h2ccs	0	0	0	0
		fe-gas	-30	-30	-30	-30
		e-gas	0	0	0	0
		e-gasccs	0	-38.1506	0	0
		h-gas	0	0	0	0
		h-gasccs	0	0	0	0
		dac-gas	0	0	0	0
Biomass		p-bio	152.415	64	139.143	64
(EJ)		fe-bio	-23	-23	-23	-23
		e-bio	0	0	0	0
		e-bioccs	-84.6818	-18.5862	0	0
		h-bio	0	0	0	0
		h-bioccs	-22.4138	-22.4138	0	0
		l-bio	0	0	0	0
		l-bioccs	-22.3195	0	-91.4452	-41
		g-bio	0	0	0	0
		g-bioccs	0	0	-24.6982	0
Captrued CO2		e-gasccs	0	1920.88	0	0
(Mt CO2)		e-bioccs	8044.77	1765.69	0	0
		h-gasccs	0	0	0	0
		h-bioccs	2129.31	2129.31	0	0
		l-bioccs	1427.84	0	5850.02	2622.89
		l-h2ccs	0	0	3340.53	4495.05
		g-bioccs	0	0	1600.2	0
		g-h2ccs	0	0	0	0
		dac-elec	0	7406	0	6088.88
		dac-gas	0	0	0	0
		l-h2	0	0	0	0
		l-h2ccs	0	0	-6990.75	-9406.83
		g-h2	0	0	0	0
		g-h2ccs	0	0	0	0
		seq	-11601.9	-13221.9	-3800	-3800
CO2 Emissions		p-oil	6543.63	7375.79	0	510
(Mt CO2)		p-ng	2010	4566.09	1017.13	2010
		p-bio	3048.3	1280	2782.87	1280
		seq	-11601.9	-13221.9	-3800	-3800
		prod	0	0	0	0

## Sheet: Supplementary Figure 4
No CFE Limit Cases										All values are annual (e.g., EJ/y, CO2/y, etc.)
										Positive values indicate production, whereas negative values indicate disposition
Electricity			UC	BC	SC	SBC
(EJ)		e-gas	0	0	0	0
		e-gasccs	0	0	0	0
		e-bio	0	0	0	0
		e-bioccs	0	0	0	0
		e-cfe	207	237.162	255.711	338.774
		e-h2	0	0	0	0
		fe-elec	-207	-207	-207	-207
		h-elec	0	0	-48.7112	-102.165
		dac-elec	0	-30.1616	0	-29.6088
Hydrogen		h-gas	0	0	0	0
(EJ)		h-gasccs	0	0	0	0
		h-bio	0	0	0	0
		h-bioccs	13	13	0	0
		h-elec	0	0	36.0463	75.6023
		fe-h2	-13	-13	-13	-13
		e-h2	0	0	0	0
		l-h2	0	0	-23.0463	0
		l-h2ccs	0	0	0	-62.6023
		g-h2	0	0	0	0
		g-h2ccs	0	0	0	0
Liquids		l-oil	61.7133	82.4503	29.5704	29.5704
(EJ)		l-bio	0	0	0	0
		l-bioccs	29.2867	8.5497	44.6058	18.86
		l-h2	0	0	16.8238	0
		l-h2ccs	0	0	0	42.5696
		fe-liq	-91	-91	-91	-91
		fe-prod	0	0	0	0
Natural Gas		g-ng	30	30	30	30
(EJ)		g-bio	0	0	0	0
		g-bioccs	0	0	0	0
		g-h2	0	0	0	0
		g-h2ccs	0	0	0	0
		fe-gas	-30	-30	-30	-30
		e-gas	0	0	0	0
		e-gasccs	0	0	0	0
		h-gas	0	0	0	0
		h-gasccs	0	0	0	0
		dac-gas	0	0	0	0
Biomass		p-bio	109.081	64	119.969	64
(EJ)		fe-bio	-23	-23	-23	-23
		e-bio	0	0	0	0
		e-bioccs	0	0	0	0
		h-bio	0	0	0	0
		h-bioccs	-22.4138	-22.4138	0	0
		l-bio	0	0	0	0
		l-bioccs	-63.6667	-18.5862	-96.9691	-41
		g-bio	0	0	0	0
		g-bioccs	0	0	0	0
Captrued CO2		e-gasccs	0	0	0	0
(Mt CO2)		e-bioccs	0	0	0	0
		h-gasccs	0	0	0	0
		h-bioccs	2129.31	2129.31	0	0
		l-bioccs	4072.95	1189.02	6203.4	2622.89
		l-h2ccs	0	0	0	2905.98
		g-bioccs	0	0	0	0
		g-h2ccs	0	0	0	0
		dac-elec	0	4433.75	0	4352.49
		dac-gas	0	0	0	0
		l-h2	0	0	-2403.4	0
		l-h2ccs	0	0	0	-6081.37
		g-h2	0	0	0	0
		g-h2ccs	0	0	0	0
		seq	-6202.26	-7752.08	-3800	-3800
CO2 Emissions		p-oil	4612.26	6162.08	2210	2210
(Mt CO2)		p-ng	1590	1590	1590	1590
		p-bio	0	0	0	0
		seq	-6202.26	-7752.08	-3800	-3800
		prod	0	0	0	0

## Sheet: Supplementary Figure 5
Alt Fuel Prices Cases										All values are annual (e.g., EJ/y, CO2/y, etc.)
										Positive values indicate production, whereas negative values indicate disposition
Electricity			UC	BC	SC	SBC
(EJ)		e-gas	3.3975	0	0	0
		e-gasccs	0	17.35	0	0
		e-bio	0	0	18.63	0
		e-bioccs	15.2325	4.089	0	0
		e-cfe	188.37	216.772	188.37	395.725
		e-h2	0	0	0	39.1377
		fe-elec	-207	-207	-207	-207
		h-elec	0	0	0	-197.764
		dac-elec	0	-31.2109	0	-30.0988
Hydrogen		h-gas	0	0	0	0
(EJ)		h-gasccs	0	0	0	0
		h-bio	0	0	0	0
		h-bioccs	13	13	13	0
		h-elec	0	0	0	146.345
		fe-h2	-13	-13	-13	-13
		e-h2	0	0	0	-68.6626
		l-h2	0	0	0	0
		l-h2ccs	0	0	0	-64.6829
		g-h2	0	0	0	0
		g-h2ccs	0	0	0	0
Liquids		l-oil	91	91	50.8451	47.0156
(EJ)		l-bio	0	0	40.1549	0
		l-bioccs	0	0	0	0
		l-h2	0	0	0	0
		l-h2ccs	0	0	0	43.9844
		fe-liq	-91	-91	-91	-91
		fe-prod	0	0	0	0
Natural Gas		g-ng	35.9606	64.7	0	5.4
(EJ)		g-bio	0	0	14.5283	0
		g-bioccs	0	0	15.4717	24.6
		g-h2	0	0	0	0
		g-h2ccs	0	0	0	0
		fe-gas	-30	-30	-30	-30
		e-gas	-5.9606	0	0	0
		e-gasccs	0	-34.7	0	0
		h-gas	0	0	0	0
		h-gasccs	0	0	0	0
		dac-gas	0	0	0	0
Biomass		p-bio	114.652	64	241.286	64
(EJ)		fe-bio	-23	-23	-23	-23
		e-bio	0	0	-69	0
		e-bioccs	-69.2385	-18.5862	0	0
		h-bio	0	0	0	0
		h-bioccs	-22.4138	-22.4138	-22.4138	0
		l-bio	0	0	-78.7352	0
		l-bioccs	0	0	0	0
		g-bio	0	0	-22.3512	0
		g-bioccs	0	0	-25.7862	-41
Captrued CO2		e-gasccs	0	1747.15	0	0
(Mt CO2)		e-bioccs	6577.65	1765.69	0	0
		h-gasccs	0	0	0	0
		h-bioccs	2129.31	2129.31	2129.31	0
		l-bioccs	0	0	0	0
		l-h2ccs	0	0	0	3002.56
		g-bioccs	0	0	1670.69	2656.39
		g-h2ccs	0	0	0	0
		dac-elec	0	4588.01	0	4424.53
		dac-gas	0	0	0	0
		l-h2	0	0	0	0
		l-h2ccs	0	0	0	-6283.48
		g-h2	0	0	0	0
		g-h2ccs	0	0	0	0
		seq	-8706.96	-10230.2	-3800	-3800
CO2 Emissions		p-oil	6801.05	6801.05	3800	3513.8
(Mt CO2)		p-ng	1905.91	3429.1	0	286.2
		p-bio	0	0	0	0
		seq	-8706.96	-10230.2	-3800	-3800
		prod	0	0	0	0

## Sheet: Supplementary Figure 6
Higher BECCS Elec and BECCS H2 non-energy costs cases										All values are annual (e.g., EJ/y, CO2/y, etc.)
										Positive values indicate production, whereas negative values indicate disposition
Electricity			UC	BC	SC	SBC
(EJ)		e-gas	0	0	23.7679	0
		e-gasccs	18.63	21.3985	0	0
		e-bio	0	0	0	0
		e-bioccs	0	0	0	0
		e-cfe	188.37	216.363	261.867	391.906
		e-h2	0	0	2.131	38.7599
		fe-elec	-207	-207	-207	-207
		h-elec	0	0	-80.7658	-194.057
		dac-elec	0	-30.7617	0	-29.6088
Hydrogen		h-gas	0	0	0	0
(EJ)		h-gasccs	13	13	0	0
		h-bio	0	0	0	0
		h-bioccs	0	0	0	0
		h-elec	0	0	59.7667	143.602
		fe-h2	-13	-13	-13	-13
		e-h2	0	0	-3.7386	-67.9999
		l-h2	0	0	-43.0281	0
		l-h2ccs	0	0	0	-62.6023
		g-h2	0	0	0	0
		g-h2ccs	0	0	0	0
Liquids		l-oil	51.059	72.14	0	29.5704
(EJ)		l-bio	0	0	0	0
		l-bioccs	39.941	18.86	59.5895	18.86
		l-h2	0	0	31.4105	0
		l-h2ccs	0	0	0	42.5696
		fe-liq	-91	-91	-91	-91
		fe-prod	0	0	0	0
Natural Gas		g-ng	86.1006	91.6377	71.6981	30
(EJ)		g-bio	0	0	0	0
		g-bioccs	0	0	0	0
		g-h2	0	0	0	0
		g-h2ccs	0	0	0	0
		fe-gas	-30	-30	-30	-30
		e-gas	0	0	-41.6981	0
		e-gasccs	-37.26	-42.7971	0	0
		h-gas	0	0	0	0
		h-gasccs	-18.8406	-18.8406	0	0
		dac-gas	0	0	0	0
Biomass		p-bio	109.828	64	152.542	64
(EJ)		fe-bio	-23	-23	-23	-23
		e-bio	0	0	0	0
		e-bioccs	0	0	0	0
		h-bio	0	0	0	0
		h-bioccs	0	0	0	0
		l-bio	0	0	0	0
		l-bioccs	-86.8282	-41	-129.542	-41
		g-bio	0	0	0	0
		g-bioccs	0	0	0	0
Captrued CO2		e-gasccs	1876.04	2154.83	0	0
(Mt CO2)		e-bioccs	0	0	0	0
		h-gasccs	948.623	948.623	0	0
		h-bioccs	0	0	0	0
		l-bioccs	5554.66	2622.89	8287.21	2622.89
		l-h2ccs	0	0	0	2905.98
		g-bioccs	0	0	0	0
		g-h2ccs	0	0	0	0
		dac-elec	0	4521.96	0	4352.49
		dac-gas	0	0	0	0
		l-h2	0	0	-4487.21	0
		l-h2ccs	0	0	0	-6081.37
		g-h2	0	0	0	0
		g-h2ccs	0	0	0	0
		seq	-8379.32	-10248.3	-3800	-3800
CO2 Emissions		p-oil	3815.99	5391.52	0	2210
(Mt CO2)		p-ng	4563.33	4856.8	3800	1590
		p-bio	0	0	0	0
		seq	-8379.32	-10248.3	-3800	-3800
		prod	0	0	0	0
